# Supplementary material for: Dicer Is Involved in Cytotoxicity and Motor Impairment Induced by TBPH Deficiency
Source: Curr Issues Mol Biol. 2025 Jun 10;47(6):442. doi: 10.3390/cimb47060442 (PMC12192051; doi:10.3390/cimb47060442)
Supplement: Supplementary file 1 [file cimb-47-00442-s001.zip]

Archive with 1 entries (1 files):
- cimb-3620640-supplementary.pdf
